# Supplementary material for: Isolation, Identification, Biological Characterization, and Pathogenicity of Entomopathogenic Fungus from the Larvae of the Evergestis extimalis (Scopoli) (Lepidoptera: Pyralidae)
Source: Biology (Basel). 2025 Apr 25;14(5):467. doi: 10.3390/biology14050467 (PMC12109197; doi:10.3390/biology14050467)
Supplement: Supplementary file 1 [file biology-14-00467-s001.zip]

Archive with 1 entries (1 files):
- biology-3577144-supplementary.pdf
